# Supplementary material for: Conduction and validation of a novel mitotic spindle assembly related signature in hepatocellular carcinoma: prognostic prediction, tumor immune microenvironment and drug susceptibility
Source: Front Genet. 2024 Jul 19;15:1412303. doi: 10.3389/fgene.2024.1412303 (PMC11294156; doi:10.3389/fgene.2024.1412303)
Supplement: Supplementary file 1 [file DataSheet1.ZIP]

Archive with 3 entries (3 files):
- Supplementary File S1. Clinicopathological parameters in three-independent cohorts.xlsx
- Supplementary File S2.xlsx
- Supplementary File S3. Drugs targeting these  genes obtained from the Cellminer database..xlsx
