# Supplementary material for: Conduction and validation of a novel mitotic spindle assembly related signature in hepatocellular carcinoma: prognostic prediction, tumor immune microenvironment and drug susceptibility
Source: Front Genet. 2024 Jul 19;15:1412303. doi: 10.3389/fgene.2024.1412303 (PMC11294156; doi:10.3389/fgene.2024.1412303)
Supplement: Supplementary file 1 [file DataSheet1.ZIP › Supplementary File S1. Clinicopathological parameters in three-independent cohorts.xlsx]

## Sheet: TCGA
Supplementary File S1. Clinical proﬁles of TCGA
id	Age	Gender	futime	fustat	T	N	M	Stage	Grade	Child Pugh Classification Grade	AFP	platelet_result_count	Viral Hepatiti
TCGA-DD-A4NH	65	FEMALE	917	Alive	T3b	N0	M0	Stage IIIB	G3	A	92889	226	Hepatitis B Surface Antigen
TCGA-BC-A8YO	66	FEMALE	562	Alive	T4	N0	M0	Stage IIIC	G3	Unknown	Not Available	441000	Not Available
TCGA-2Y-A9H6	68	FEMALE	357	Alive	T1	NX	MX	Stage I	G2	Unknown	114	224	Unknown
TCGA-DD-AACZ	63	FEMALE	171	Dead	T1	N0	M0	Stage I	G4	A	25	412	Unknown
TCGA-DD-A1EH	23	MALE	1495	Alive	T3	N0	M0	Stage III	G3	B	94340	212	Hepatitis B Surface Antigen;HBV Surface Antibody;HBV Core Antibody;HBV DNA
TCGA-BC-4072	74	FEMALE	1490	Dead	T3	N0	M0	Stage IIIA	G3	Not Available	Not Available	268	Not Available
TCGA-G3-A25W	79	FEMALE	935	Alive	T3b	N0	M0	Stage IIIB	G2	A	6	308	Not Available
TCGA-DD-AADC	53	MALE	425	Dead	T1	N0	M0	Stage I	G3	A	36	212	Unknown
TCGA-BC-4073	73	MALE	849	Alive	T3	N0	MX	Stage IIIA	G3	Not Available	Not Available	253	Not Available
TCGA-G3-A7M9	70	MALE	56	Dead	T3b	NX	MX	Stage IIIB	G2	A	22868	187	Hepatitis C Antibody;Hepatitis B Surface Antigen;HBV Surface Antibody
TCGA-WX-AA46	61	MALE	756	Alive	T2	NX	MX	Stage II	G1	A	1	205	Hepatitis C Antibody
TCGA-WX-AA47	33	FEMALE	556	Dead	T3a	NX	MX	Stage IIIA	G2	A	1	423	Hepatitis C Antibody
TCGA-G3-AAV5	67	MALE	354	Alive	T2	N0	M0	Stage II	G2	A	Not Available	326	Hepatitis C Antibody;Hepatitis B Surface Antigen;HBV Surface Antibody;HBV Core Antibody
TCGA-DD-AADA	66	FEMALE	1233	Alive	T1	N0	M0	Stage I	G3	A	8698	173	Unknown
TCGA-DD-A3A3	45	MALE	535	Dead	T1	N0	M0	Stage I	G2	B	6	276	Not Available
TCGA-DD-A4NQ	60	MALE	373	Dead	T2	N0	M0	Stage II	G3	A	141	283	Hepatitis C Virus RNA;Hepatitis B Surface Antigen;HBV Surface Antibody;HBV Core Antibody
TCGA-DD-A3A1	65	MALE	233	Dead	T3b	N0	M0	Stage IIIA	G2	A	6	178	Unknown
TCGA-DD-A1EA	68	MALE	2415	Alive	T2	N0	M0	Stage II	G2	A	3	209	Hepatitis B Surface Antigen;HBV Surface Antibody;HBV Core Antibody;HBV DNA
TCGA-G3-AAV7	38	MALE	361	Alive	T2	N0	M0	Stage II	G2	A	3	179	Hepatitis B Surface Antigen;HBV Surface Antibody;HBV DNA
TCGA-LG-A9QC	48	MALE	425	Alive	T1	NX	M0	Stage I	G2	Unknown	Not Available	275	Not Available
TCGA-DD-AAEH	73	MALE	784	Alive	T1	N0	M0	Stage I	G2	A	Not Available	223	Unknown
TCGA-DD-AAW1	55	MALE	1989	Alive	T3	N0	M0	Stage IIIA	G2	A	4	126	Unknown
TCGA-UB-A7MD	67	MALE	52	Dead	T1	N0	MX	Stage I	G3	A	23	201	Hepatitis C Antibody;Hepatitis C Virus RNA;HCV Genotype;Hepatitis B Surface Antigen
TCGA-DD-A113	55	FEMALE	2425	Alive	T2	N0	M0	Stage II	G3	A	133	365	Hepatitis B Surface Antigen;HBV Surface Antibody;HBV Core Antibody
TCGA-ED-A5KG	60	FEMALE	854	Alive	T2	N0	M0	Stage II	G2	Unknown	3177	147	Hepatitis B Surface Antigen
TCGA-DD-AADP	45	MALE	458	Alive	T1	N0	M0	Stage I	G3	A	9	102	Unknown
TCGA-UB-A7MC	59	MALE	500	Alive	T3a	N0	MX	Stage IIIA	G3	A	126	200	Hepatitis C Antibody;Hepatitis B Surface Antigen;HBV DNA
TCGA-4R-AA8I	66	MALE	262	Dead	T2	NX	MX	Stage II	G2	A	5	96	Hepatitis C Antibody;Hepatitis B Surface Antigen
TCGA-BC-A10S	81	MALE	1423	Dead	T3	NX	MX		G1	Not Available	Not Available	217000	Unknown
TCGA-ED-A97K	54	MALE	6	Alive	T3a	N0	M0	Stage IIIA	G2	Unknown	3	264	Hepatitis B Surface Antigen
TCGA-ED-A8O6	50	FEMALE	56	Dead	T3a	N0	M0	Stage IIIA	G3	Unknown	3000	Not Available	Hepatitis C Antibody;Hepatitis B Surface Antigen
TCGA-DD-AAVU	46	MALE	2202	Alive	T2	N0	M0	Stage II	G2	A	2	166	Unknown
TCGA-G3-A6UC	65	MALE	671	Alive	T3b	N0	M0	Stage IIIB	G2	A	4	257	Hepatitis C Antibody;Hepatitis B Surface Antigen;HBV Surface Antibody
TCGA-FV-A4ZP	78	MALE	2486	Dead	T3	NX	M0	Stage IIIA	G2	Unknown	20326	Not Available	Not Available
TCGA-DD-AAE6	59	FEMALE	141	Alive	T1	N0	M0	Stage I	G2	A	113	209	Unknown
TCGA-DD-AAVX	38	MALE	1718	Alive	T2	N0	M0	Stage II	G2	A	1	186	Unknown
TCGA-DD-AADN	59	MALE	898	Alive	T1	NX	MX	Stage I	G4	A	151367	176	Unknown
TCGA-BD-A2L6	69	MALE	1363	Alive	T2	NX	MX		G2	A	53	222	Hepatitis B Surface Antigen;HBV Surface Antibody;HBV Core Antibody
TCGA-G3-A3CG	80	MALE	673	Alive	T1	N0	M0	Stage I	G2	A	67	131	Not Available
TCGA-RC-A6M3	24	MALE	0	Alive	T2	N0	M0	Stage II	G3	Not Available	Not Available	Not Available	Not Available
TCGA-DD-AACB	74	FEMALE	2324	Alive	T1	N0	M0	Stage I	G3	A	1902	179	Unknown
TCGA-BC-A10Y	76	MALE	711	Dead	T4	NX	MX		G3	Not Available	10575	239	Not Available
TCGA-RC-A7SK	59	MALE	472	Alive	T1	N0	M0	Stage I	G3	A	25	138000	Not Available
TCGA-UB-A7MF	56	MALE	214	Dead	T3a	NX	MX	Stage IIIA	G2	A	2505	130	Hepatitis C Antibody;Hepatitis B Surface Antigen;HBV Core Antibody;HBV DNA
TCGA-ED-A7PY	20	FEMALE	390	Alive	T2	NX	M0	Stage II	G3	Unknown	2	282	Hepatitis B Surface Antigen
TCGA-DD-AADU	60	MALE	554	Alive	T2	N0	M0	Stage II	G3	A	52	223	Unknown
TCGA-DD-AACK	70	MALE	9	Alive	T1	N0	M0	Stage I	G2	A	5	98	Unknown
TCGA-ED-A66Y	51	FEMALE	296	Dead	T3a	N0	M0	Stage IIIA	G3	Unknown	12100	289	Hepatitis B Surface Antigen
TCGA-G3-A3CJ	52	MALE	594	Alive	T2	N0	M0	Stage II	G2	A	3	185	Not Available
TCGA-ED-A7PZ	61	MALE	6	Alive	T2	NX	M0	Stage II	G2	Unknown	2	289	Hepatitis B Surface Antigen
TCGA-DD-A114	42	MALE	1149	Dead	T2		M0	Stage II	G3	A	21	185	Hepatitis C Virus RNA;HCV Genotype;Hepatitis B Surface Antigen;HBV Surface Antibody;HBV Core Antibody
TCGA-ZS-A9CF	64	MALE	2412	Alive	T2	NX	MX	Stage II	G2	Unknown	Not Available	259	Hepatitis C Antibody;Hepatitis B Surface Antigen
TCGA-5R-AA1C	57	MALE	520	Alive	T2	N0	M0	Stage II	G2	B	2	223000	Hepatitis C Antibody;Hepatitis B Surface Antigen
TCGA-ZS-A9CE	79	FEMALE	1241	Alive	T2	NX	MX	Stage II	G1	A	Not Available	310	Hepatitis C Antibody;Hepatitis B Surface Antigen
TCGA-BC-A69H	64	MALE	444	Alive	T2	NX	M0	Stage II	G3	A	103900	194000	Not Available
TCGA-MI-A75E	61	MALE	507	Alive	T4	N0	M0	Stage IIIC	G2	A	5	158	HCV Genotype
TCGA-G3-A5SL	70	MALE	621	Alive	T2	NX	M0	Stage II	G2	Unknown	4	295	Not Available
TCGA-ED-A7XP	53	FEMALE	400	Alive	T2	N0	M0	Stage II	G3	Unknown	18	108	Hepatitis B Surface Antigen
TCGA-WQ-AB4B	62	MALE	395	Alive	T2	NX	M0	Stage II	G2	A	5	Not Available	Unknown
TCGA-G3-AAV1	51	MALE	359	Dead	T4	N0	M0	Stage IIIC	G3	B	8	115	Hepatitis C Antibody;Hepatitis B Surface Antigen;HBV Surface Antibody;HBV DNA
TCGA-ED-A4XI	58	MALE	819	Alive	T2	N0	M0	Stage II	G3	Unknown	573	276	Hepatitis B Surface Antigen
TCGA-QA-A7B7	48	MALE	94	Alive	T2	NX	MX	Stage II	G2	A	1751	218	Unknown
TCGA-DD-AADL	58	MALE	636	Alive	T1	N0	M0	Stage I	G4	A	14	204	Unknown
TCGA-BC-A3KG	68	FEMALE	680	Alive	T2	N0	M0	Stage II	G3	Not Available	618	499000	Not Available
TCGA-ED-A459	47	MALE	910	Alive	T2	N0	M0	Stage II	G2	Unknown	267	200	Hepatitis B Surface Antigen
TCGA-RC-A7SH	42	MALE	468	Alive	T2	N0	M0	Stage II	G3	A	2466	225	Not Available
TCGA-ZP-A9D2	51	MALE	765	Dead	T2	NX	MX		G2	A	Not Available	Not Available	Hepatitis C Virus RNA
TCGA-G3-AAV6	53	FEMALE	65	Dead	T3a	N0	M0	Stage IIIA	G3	A	57875	303	Hepatitis B Surface Antigen
TCGA-DD-A73D	68	FEMALE	693	Alive	T2	NX	MX	Stage II	G1	A	4	214	Hepatitis C Virus RNA;Hepatitis B Surface Antigen
TCGA-DD-AADK	68	FEMALE	1049	Alive	T2	N0	M0	Stage II	G3	A	236	197	Unknown
TCGA-5R-AAAM	65	FEMALE	46	Dead	T2	N0	M0	Stage II	G2	A	32	68000	Hepatitis C Antibody;Hepatitis B Surface Antigen
TCGA-BC-A217	75	FEMALE	1397	Dead	T2	NX	M0	Stage II	G3	Not Available	28	243000	Not Available
TCGA-ED-A7XO	29	MALE	427	Alive	T3a	N0	M0	Stage IIIA	G2	Unknown	4	Not Available	Hepatitis C Antibody;Hepatitis B Surface Antigen
TCGA-FV-A3I0	76	FEMALE	848	Alive	T2	NX	M0	Stage II	G2	Not Available	Not Available	Not Available	Not Available
TCGA-UB-A7MB	24	MALE	601	Alive	T2	NX	MX	Stage II	G3	A	1865	583	Hepatitis C Antibody;Hepatitis B Surface Antigen;HBV Core Antibody
TCGA-MI-A75H	77	MALE	747	Alive		NX	MX		Not Available	B	11	138	HCV Genotype
TCGA-ED-A82E	60	FEMALE	408	Alive	T3a	N0	M0	Stage IIIA	G2	Unknown	4	261	Hepatitis C Antibody;Hepatitis B Surface Antigen
TCGA-BC-A5W4	69	MALE	547	Dead	T3a	NX	M0	Stage IIIA	G3	A	Not Available	102000	Not Available
TCGA-DD-AACD	48	MALE	381	Dead	T1	N0	M0	Stage I	G4	A	2	268	Unknown
TCGA-LG-A6GG	79	FEMALE	387	Alive	T2	NX	M0	Stage II	G2	A	Not Available	93	Not Available
TCGA-KR-A7K7	61	FEMALE	951	Alive	T2	N0	M0	Stage II	G1	Unknown	308836	130	Unknown
TCGA-DD-AAVV	56	MALE	2455	Alive	T2	N0	M0	Stage II	G3	A	7	244	Unknown
TCGA-DD-AAC8	72	MALE	16	Dead	T1	N0	M0	Stage I	G3	A	1	177	Unknown
TCGA-DD-A3A7	67	MALE	419	Dead	T3b	N0	M0	Stage IIIB	G3	Unknown	120	562	Hepatitis B Surface Antigen;HBV Surface Antibody;HBV Core Antibody
TCGA-DD-A4NG	77	MALE	802	Dead	T3a	NX	M0	Stage IIIA	G2	A	3	220	Hepatitis B Surface Antigen;HBV Surface Antibody;HBV Core Antibody
TCGA-DD-AAVY	56	MALE	1970	Alive	T3	N0	M0	Stage IIIA	G2	A	11	210	Unknown
TCGA-DD-A119	40	MALE	223	Dead	T3a	N0	M1	Stage IV	G3	A	1836	572	Hepatitis B Surface Antigen;HBV Surface Antibody;HBV Core Antibody
TCGA-UB-A7MA	62	FEMALE	848	Alive	T2b	N0	M0	Stage II	G2	A	2008	600	Hepatitis C Antibody;Hepatitis B Surface Antigen;HBV Core Antibody
TCGA-ZS-A9CG	55	MALE	341	Alive	T2	NX	MX	Stage II	G2	A	Not Available	382	Hepatitis C Antibody;Hepatitis B Surface Antigen
TCGA-K7-AAU7	61	MALE	359	Alive	T2a	NX	MX	Stage II	G2	A	290	87	Unknown
TCGA-ED-A8O5	59	FEMALE	406	Alive	T3a	N0	M0	Stage IIIA	G3	Unknown	498	171	Hepatitis C Antibody;Hepatitis B Surface Antigen
TCGA-ED-A66X	35	MALE	406	Alive	T3a	N0	M0	Stage IIIA	G3	Unknown	5840	268	Hepatitis B Surface Antigen
TCGA-BC-A10X	52	FEMALE	770	Dead	T3a	N0	MX	Stage IIIA	G2	Not Available	264	602	Not Available
TCGA-5C-A9VG	58	MALE	328	Alive	T2	N0	M0	Stage II	G2	A	Not Available	Not Available	Not Available
TCGA-BC-A10R	66	FEMALE	308	Dead	T3	NX	MX		G2	Not Available	27	209000	Not Available
TCGA-DD-AADO	55	MALE	453	Alive	T1	N0	M0	Stage I	G3	A	176037	180	Unknown
TCGA-DD-AAD2	66	MALE	658	Alive	T1	N0	M0	Stage I	G2	A	25	172	Unknown
TCGA-2Y-A9H3	45	MALE	1516	Alive	T2	NX	MX	Stage II	G1	Unknown	5640	245	Hepatitis C Antibody;Hepatitis B Surface Antigen;HBV Surface Antibody;HBV Core Antibody
TCGA-G3-A25S	64	MALE	416	Dead	T1	N0	M0	Stage I	G2	A	281	313	Not Available
TCGA-DD-AACH	69	MALE	195	Dead	T2	N0	M0	Stage II	G3	A	7	290	Unknown
TCGA-DD-AADE	50	MALE	1202	Alive	T1	N0	M0	Stage I	G4	A	7	148	Unknown
TCGA-BW-A5NP	26	FEMALE	0	Alive	T2	N0	M1	Stage IV	G3	Unknown	143684	Not Available	Not Available
TCGA-DD-A3A6	72	FEMALE	3258	Dead	T2	N0	M0	Stage II	G2	A	Not Available	4	Hepatitis B Surface Antigen;HBV Surface Antibody;HBV Core Antibody
TCGA-DD-AACV	53	MALE	1531	Alive	T1	N0	M0	Stage I	G3	A	9	164	Unknown
TCGA-DD-AACG	52	MALE	469	Dead	T2	N0	M0	Stage II	G4	A	11718	196	Unknown
TCGA-2V-A95S	Not Available	MALE			T2	NX	MX	Stage II	G3	A	10793	107	Unknown
TCGA-DD-AACJ	75	MALE	2102	Alive	T2	N0	M0	Stage II	G2	A	25	213	Unknown
TCGA-GJ-A6C0	75	FEMALE	31	Dead	T2	NX	MX	Stage II	G2	Unknown	Not Available	Not Available	Not Available
TCGA-FV-A3I1	81	FEMALE	247	Dead	T2	N0	MX	Stage II	G2	Not Available	Not Available	Not Available	Hepatitis C Antibody;Hepatitis B Surface Antigen;HBV Surface Antibody
TCGA-ED-A7PX	48	FEMALE	6	Alive	T2	NX	M0	Stage II	G3	Unknown	24	239	Hepatitis B Surface Antigen
TCGA-5R-AA1D	17	FEMALE	449	Alive	T3a	N0	M0	Stage IIIA	G3	B	5	333000	Hepatitis C Antibody;Hepatitis B Surface Antigen
TCGA-KR-A7K0	65	MALE	65	Dead	T1	N0	M0	Stage I	G1	Unknown	11	102	Hepatitis C Antibody
TCGA-DD-A4NS	61	FEMALE	2456	Dead	T1	N0	M0	Stage I	G2	Unknown	2	270	Hepatitis B Surface Antigen;HBV Surface Antibody;HBV Core Antibody
TCGA-DD-AAED	51	MALE	763	Alive	T1	N0	M0	Stage I	G3	A	2405	211	Unknown
TCGA-DD-AAE0	45	FEMALE	555	Alive	T3a	N0	M0	Stage IIIA	G4	A	8751	226	Unknown
TCGA-DD-A3A4	37	MALE	612	Dead	T3	N0	M0	Stage IIIA	G3	B	Not Available	283	Not Available
TCGA-DD-AADB	51	MALE	1242	Alive	T1	N0	M0	Stage I	G4	A	419	180	Unknown
TCGA-G3-A25V	68	MALE	860	Alive	T1	N0	M0	Stage I	G2	A	15	139	Not Available
TCGA-DD-AAE7	72	MALE	644	Alive	T1	N0	M0	Stage I	G2	A	1	188	Unknown
TCGA-5C-AAPD	61	MALE	20	Alive	T2	N0	M0	Stage II	G1	A	Not Available	Not Available	HBV Surface Antibody
TCGA-DD-A73B	72	FEMALE	283	Dead	T1	N0	M0	Stage I	G2	B	30	88	Hepatitis B Surface Antigen
TCGA-5C-A9VH	70	MALE	322	Alive	T1	N0	M0	Stage I	G2	A	Not Available	Not Available	Not Available
TCGA-DD-A39V	77	MALE	643	Dead	T2	NX	M0	Stage II	G3	A	Not Available	193	Not Available
TCGA-G3-AAV2	50	MALE	372	Alive	T1	N0	M0	Stage I	G1	A	4	110	Hepatitis C Antibody;Hepatitis C Virus RNA;Hepatitis B Surface Antigen;HBV Surface Antibody
TCGA-ZS-A9CD	73	MALE	1386	Dead	T2	NX	MX	Stage II	G2	A	Not Available	198	Hepatitis C Antibody;Hepatitis B Surface Antigen
TCGA-GJ-A9DB	68	MALE	67	Dead	T1	N0	MX	Stage I	G2	Unknown	Not Available	144	Not Available
TCGA-G3-AAV4	83	FEMALE	27	Dead	T1	N0	M0	Stage I	G1	A	4	79	Unknown
TCGA-DD-A4NL	46	MALE	1711	Alive	T1	N0	M0	Stage I	G1	Unknown	2	266	Hepatitis B Surface Antigen;HBV Surface Antibody;HBV Core Antibody
TCGA-CC-5261	44	MALE	97	Dead	T2	N0	M0	Stage II	G2	Not Available	Not Available	Not Available	Hepatitis C Antibody;Hepatitis B Surface Antigen
TCGA-DD-A73C	65	FEMALE	701	Alive	T3a	N0	M0	Stage IIIA	G1	A	3	247	Hepatitis B Surface Antigen;HBV Surface Antibody;HBV Core Antibody
TCGA-UB-A7ME	51	MALE	486	Alive	T1	NX	MX	Stage I	G2	B	1388	181	Hepatitis B Surface Antigen;HBV Core Antibody;HBV DNA
TCGA-XR-A8TF	74	MALE	693	Dead	T1	NX	MX	Stage I	G1	A	39	194000	Not Available
TCGA-DD-AADQ	59	MALE	436	Alive	T2	N0	M0	Stage II	G3	A	7	163	Unknown
TCGA-K7-A6G5	66	MALE	512	Alive	T1	N0	MX	Stage I	G2	Not Available	Not Available	Not Available	HCV Genotype
TCGA-CC-5264	71	MALE	102	Dead	T3	N0	M0	Stage IIIA	G2	Not Available	Not Available	Not Available	Hepatitis C Antibody;Hepatitis B Surface Antigen
TCGA-DD-A39Y	67	MALE	171	Dead	T1	NX	M0	Stage I	G3	A	5600	243	Hepatitis B Surface Antigen;HBV Surface Antibody;HBV Core Antibody
TCGA-DD-A1E9	70	MALE	2759	Dead	T1	N0	M0	Stage I	G2	A	202	110	Hepatitis B Surface Antigen;HBV Surface Antibody;HBV Core Antibody
TCGA-DD-A1EC	20	FEMALE	602	Alive	T1	N0	M0	Stage I	G3	A	2	556	Unknown
TCGA-DD-A115	53	MALE	2542	Dead	T3	N0	M0	Stage IIIA	G2	A	10	337	Hepatitis B Surface Antigen;HBV Surface Antibody;HBV Core Antibody
TCGA-HP-A5MZ	78	MALE	91	Dead	T1	NX	M0	Stage I	G2	Unknown	Not Available	231	Hepatitis C Antibody;Hepatitis B Surface Antigen;HBV Surface Antibody
TCGA-DD-A1EK	64	FEMALE	558	Dead	T4	N0	M1	Stage IVB	G2	A	19	387	Hepatitis B Surface Antigen;HBV Surface Antibody;HBV Core Antibody
TCGA-DD-AAE2	51	MALE	638	Alive	T1	N0	M0	Stage I	G3	A	41	238	Unknown
TCGA-NI-A8LF	74	MALE	799	Alive	T1	NX	MX	Stage I	G3	Unknown	Not Available	132	Unknown
TCGA-BW-A5NO	50	MALE	20	Alive	T3a	NX	MX	Stage IIIA	G2	Unknown	Not Available	Not Available	Not Available
TCGA-DD-A1EF	57	FEMALE	394	Dead	T1	N0	M0	Stage I	G3	B	16211	337	Hepatitis B Surface Antigen;HBV Surface Antibody;HBV Core Antibody
TCGA-GJ-A3OU	59	MALE	879	Alive	T1	NX	MX	Stage I	G2	Unknown	8	178	Hepatitis C Antibody
TCGA-DD-AAD3	43	MALE	1295	Alive	T1	N0	M0	Stage I	G2	A	Not Available	181	Unknown
TCGA-MI-A75G	63	MALE	698	Alive	T2	N0	M0	Stage II	G2	B	6	160	HCV Genotype
TCGA-DD-A3A9	64	FEMALE	931	Dead	T4	N0	M1	Stage IVB	G2	A	19930	317	Unknown
TCGA-DD-AACA	65	MALE	2301	Alive	T1	N0	M0	Stage I	G3	A	7	136	Unknown
TCGA-DD-AAW2	69	MALE	1855	Alive	T1	N0	M0	Stage I	G2	A	3	164	Unknown
TCGA-DD-AADD	51	MALE	1231	Alive	T1	N0	M0	Stage I	G4	A	9804	299	Unknown
TCGA-XR-A8TG	58	MALE	898	Alive	T1	NX	M0	Stage I	G2	Not Available	1	80000	Not Available
TCGA-UB-AA0V	69	FEMALE	314	Alive		NX	MX	Stage I	G1	A	3	273	Hepatitis C Antibody;Hepatitis B Surface Antigen;HBV Core Antibody
TCGA-BC-A69I	69	MALE	387	Alive	T1	N0	M0	Stage I	G1	Unknown	2	171000	Not Available
TCGA-DD-AAE3	50	MALE	566	Alive	T1	N0	M0	Stage I	G2	A	2	180	Unknown
TCGA-ZP-A9D1	56	FEMALE	21	Alive	T1	NX	MX		G2	A	8	Not Available	Unknown
TCGA-EP-A3JL	76	MALE	303	Alive	T1	NX	MX	Stage I	G2	A	13	149	Not Available
TCGA-CC-5263	35	MALE	129	Dead	T3	N0	M0	Stage IIIA	G1	Not Available	Not Available	Not Available	Hepatitis C Antibody;Hepatitis B Surface Antigen
TCGA-G3-A25X	73	MALE	1779	Alive	T2	N0	M0	Stage II	G3	A	11	102	Not Available
TCGA-WQ-A9G7	71	FEMALE	30	Alive	T3a	NX	M0		G3	Unknown	Not Available	266	Unknown
TCGA-G3-A25Z	58	MALE	655	Alive	T1	N0	M0	Stage I	G2	A	44	115	Not Available
TCGA-DD-AACX	66	MALE	170	Alive	T2	N0	M0	Stage II	G3	A	3	179	Unknown
TCGA-UB-AA0U	60	MALE	327	Alive	T2	NX	MX	Stage II	G2	A	26	227	Hepatitis C Antibody;Hepatitis B Surface Antigen;HBV Core Antibody
TCGA-EP-A2KC	62	MALE	19	Dead	T1	NX	MX	Stage I	G3	A	43	193	Not Available
TCGA-DD-A4NV	61	MALE	2398	Alive	T3	N0	M0	Stage IIIA	G1	A	3	240	Hepatitis B Surface Antigen;HBV Surface Antibody;HBV Core Antibody
TCGA-T1-A6J8	68	MALE	23	Alive	T1	NX	M0		G2	Not Available	Not Available	Not Available	Unknown
TCGA-DD-A4NK	80	FEMALE	1210	Dead	T3	N0	M0	Stage IIIA	G2	A	3	372	Hepatitis B Surface Antigen
TCGA-DD-AADR	58	MALE	2028	Alive	T1	N0	M0	Stage I	G3	A	3	75	Unknown
TCGA-DD-A1EL	23	MALE	415	Dead	T2	N0	M0	Stage II	G3	A	5	153	Hepatitis B Surface Antigen;HBV Surface Antibody;HBV Core Antibody;HBV DNA
TCGA-DD-AAEE	55	MALE	810	Alive	T1	N0	M0	Stage I	G4	A	3	221	Unknown
TCGA-CC-5258	48	MALE	129	Dead	T2	N0	M0	Stage II	G2	Not Available	Not Available	Not Available	Hepatitis C Antibody;HBV Surface Antibody
TCGA-DD-AACL	66	FEMALE	107	Dead	T1	N0	M0	Stage I	G3	A	1368	99	Unknown
TCGA-BC-A10T	76	MALE	837	Dead	T4	NX	MX		G1	Not Available	Not Available	450000	Not Available
TCGA-DD-AACE	62	MALE	2184	Alive	T1	N0	M0	Stage I	G3	A	2	175	Unknown
TCGA-BC-A110	51	FEMALE	2116	Dead	T1	NX	MX		G1	Not Available	Not Available	288	Not Available
TCGA-DD-A4NR	85	FEMALE	9	Dead	T1	N0	M0	Stage I	G3	A	40250	239	Hepatitis B Surface Antigen;HBV Surface Antibody;HBV Core Antibody
TCGA-BC-A10Z	62	FEMALE	34	Dead	T1	N0	MX	Stage I	G2	Not Available	779	260	Unknown
TCGA-DD-AAEK	51	MALE	1067	Alive	T2	N0	M0	Stage II	G3	A	5166	202	Unknown
TCGA-DD-AAW3	69	MALE	1633	Alive	T1	N0	M0	Stage I	G2	Not Available	3	241	Unknown
TCGA-DD-A73F	77	FEMALE	1085	Alive	T1	N0	M0	Stage I	G1	A	283	243	Unknown
TCGA-DD-AACS	39	MALE	1804	Alive	T1	N0	M0	Stage I	G3	A	1	223	Unknown
TCGA-2Y-A9H2	64	FEMALE	1731	Alive	T1	N0	MX	Stage I	G3	Unknown	2	386	Hepatitis C Antibody;Hepatitis B Surface Antigen;HBV Core Antibody
TCGA-DD-AACI	69	MALE	1618	Alive	T2	N0	M0	Stage II	G3	A	1	106	Unknown
TCGA-DD-AAEG	59	FEMALE	719	Alive	T1	N0	M0	Stage I	G3	A	1	69	Unknown
TCGA-RC-A6M6	75	MALE	9	Alive	T2	NX	M0	Stage II	G3	B	12986	235000	Not Available
TCGA-DD-AACO	40	MALE	1876	Alive	T1	N0	M0	Stage I	G3	A	5	88	Unknown
TCGA-ZP-A9CY	66	FEMALE	782	Alive	T1	NX	MX		G1	A	Not Available	93000	Unknown
TCGA-ZP-A9D4	64	FEMALE	395	Alive	T1	NX	MX		G1	A	2	292000	Unknown
TCGA-DD-AAVS	56	MALE	1823	Alive	T1	N0	M0	Stage I	G2	A	50149	281	Unknown
TCGA-XR-A8TC	43	FEMALE	1339	Alive	T1	NX	MX	Stage I	G2	A	47	318000	Not Available
TCGA-DD-A39W	29	FEMALE	827	Dead	T3	N0	M0	Stage III	G2	Not Available	Not Available	Not Available	Unknown
TCGA-DD-AAVZ	38	MALE	1900	Alive	T1	N0	M0	Stage I	G2	A	945	98	Unknown
TCGA-EP-A2KB	46	FEMALE	596	Dead	T1	NX	MX	Stage I	G2	A	2128	133	Not Available
TCGA-DD-A4NI	67	MALE	816	Alive	T2	NX	M0	Stage II	G2	A	6	187	Hepatitis B Surface Antigen;HBV Surface Antibody;HBV Core Antibody
TCGA-G3-AAUZ	48	MALE	480	Alive	T1	N0	M0	Stage I	G2	A	3	214	Hepatitis C Antibody;Hepatitis B Surface Antigen;HBV Surface Antibody;HBV DNA
TCGA-DD-AACM	48	MALE	1769	Alive	T2	N0	M0	Stage II	G3	A	2	113	Unknown
TCGA-DD-A11D	57	FEMALE	1560	Dead	T1	N0	M0	Stage I	G2	A	8	249	Unknown
TCGA-DD-AACF	68	MALE	365	Dead	T1	N0	M0	Stage I	G3	A	16	99	Unknown
TCGA-BD-A3EP	75	FEMALE	409	Alive	T1	N0	M0	Stage I	G2	A	17	333	Not Available
TCGA-DD-A11A	67	MALE	79	Alive	T1	N0	M0	Stage I	G3	Not Available	223	513	Hepatitis B Surface Antigen;HBV Core Antibody
TCGA-DD-A73E	66	MALE	44	Alive	T1	N0	M0	Stage I	G1	A	1	190	Hepatitis B Surface Antigen;HBV Surface Antibody
TCGA-RC-A7SF	66	MALE	579	Alive	T1	N0	M0	Stage I	G2	A	87	209000	Not Available
TCGA-DD-AAVP	48	MALE	2752	Alive	T1	N0	M0	Stage I	G1	A	2	189	Unknown
TCGA-DD-AACW	43	MALE	1424	Alive	T1	N0	M0	Stage I	G3	A	1726	137	Unknown
TCGA-G3-A7M5	76	MALE	447	Alive	T1	NX	MX	Stage I	G2	A	6	181	Hepatitis C Antibody;Hepatitis B Surface Antigen;HBV Surface Antibody
TCGA-BD-A3ER	62	MALE	1115	Alive	T2	NX	MX	Stage II	G2	A	5	208	Hepatitis B Surface Antigen;HBV Surface Antibody;HBV Core Antibody
TCGA-DD-AADY	55	FEMALE	555	Alive	T1	N0	M0	Stage I	G2	A	9	159	Unknown
TCGA-DD-AACY	61	MALE	1450	Alive	T1	N0	M0	Stage I	G3	A	290	114	Unknown
TCGA-DD-A1EI	46	MALE	183	Alive	T1	N0	M0	Stage I	G2	B	24	148	Hepatitis B Surface Antigen;HBV DNA
TCGA-2Y-A9HB	66	MALE	260	Alive	T1	NX	MX	Stage I	G2	Unknown	21	124	Hepatitis C Virus RNA;HCV Genotype
TCGA-CC-A123	24	FEMALE	219	Alive	T3	N0	M0	Stage IIIA	G1	Not Available	Not Available	Not Available	Hepatitis C Antibody;Hepatitis B Surface Antigen
TCGA-XR-A8TE	16	MALE	925	Alive	T3	N0	MX	Stage IIIA	G1	Not Available	809	206000	Not Available
TCGA-G3-A5SM	58	MALE	520	Alive	T2	NX	M0	Stage II	G3	A	12	260	Not Available
TCGA-ES-A2HS	80	MALE	688	Dead	T1	NX	MX	Stage I	G2	A	1	119	Not Available
TCGA-FV-A2QQ	80	MALE	729	Alive	T1	N0	MX	Stage I	G2	Unknown	Not Available	Not Available	Not Available
TCGA-DD-AACU	59	MALE	1567	Alive	T1	N0	M0	Stage I	G3	A	22	166	Unknown
TCGA-DD-AACT	69	FEMALE	1562	Alive	T1	N0	M0	Stage I	G2	A	4	213	Unknown
TCGA-DD-AADG	70	MALE	1145	Alive	T3a	N0	M0	Stage IIIA	G3	A	2256	170	Unknown
TCGA-DD-A4NE	75	FEMALE	660	Dead	T3a	N0	M0	Stage IIIA	G3	A	28	348	Hepatitis C Virus RNA;Hepatitis B Surface Antigen;HBV Core Antibody
TCGA-DD-A1EB	72	FEMALE	2017	Alive	T1	N0	M0	Stage I	G2	B	7	204	Hepatitis B Surface Antigen;HBV Surface Antibody;HBV Core Antibody
TCGA-DD-A118	77	FEMALE	3437	Alive	T2	N0	M0	Stage II	G2	A	85150	381	Hepatitis B Surface Antigen;HBV Surface Antibody;HBV Core Antibody
TCGA-DD-AAVQ	38	MALE	2728	Alive	T1	N0	M0	Stage I	G2	A	1456	128	Unknown
TCGA-G3-A25U	63	FEMALE	1636	Alive	T1	N0	M0	Stage I	G3	A	10	113	Not Available
TCGA-G3-A7M8	31	MALE	430	Alive	T1	NX	MX	Stage I	G1	A	5	136	Hepatitis C Antibody;Hepatitis B Surface Antigen;HBV Surface Antibody
TCGA-DD-A3A5	66	FEMALE	3125	Dead	T3	N0	M0	Stage III	G2	A	55	312	Unknown
TCGA-FV-A495	51	FEMALE	1	Alive	T2	NX	M0	Stage II	G2	Unknown	39	258	Not Available
TCGA-MI-A75C	64	MALE	291	Alive	T1	N0	M0	Stage I	G3	A	4	243	HBV Surface Antibody
TCGA-DD-A4NP	32	MALE	3308	Alive	T1	N0	M0	Stage I	G3	B	2	348	Hepatitis B Surface Antigen;HBV Surface Antibody;HBV Core Antibody
TCGA-DD-AADF	64	FEMALE	115	Dead	T1	N0	M0	Stage I	G4	A	725	174	Unknown
TCGA-DD-AAEA	65	MALE	575	Alive	T1	N0	M0	Stage I	G3	A	2	255	Unknown
TCGA-ZP-A9CZ	72	MALE	706	Alive	T1	NX	MX		G1	A	8	Not Available	Hepatitis B Surface Antigen
TCGA-G3-A5SJ	59	MALE	698	Alive	T1	NX	M0	Stage I	G2	B	3	136	Not Available
TCGA-DD-AAD0	73	FEMALE	137	Alive	T1	N0	M0	Stage I	G2	A	4	86	Unknown
TCGA-DD-AAEI	72	MALE	1531	Alive	T1	N0	M0	Stage I	G2	A	24	161	Unknown
TCGA-2Y-A9GT	51	MALE	1624	Dead	T1	NX	MX	Stage I	G2	C	17	187	Hepatitis C Virus RNA;Hepatitis B Surface Antigen;HBV Core Antibody;HBV DNA
TCGA-XR-A8TD	49	FEMALE	1030	Alive	T3	N0	M0	Stage IIIB	G3	A	188	334000	Not Available
TCGA-2Y-A9H4	68	MALE	1452	Alive	T1	N0	MX	Stage I	G2	A	11	223	Hepatitis C Antibody;Hepatitis B Surface Antigen;HBV Surface Antibody;HBV Core Antibody
TCGA-BC-A112	80	MALE	153	Dead	T3	NX	MX		G2	Not Available	233	218	Not Available
TCGA-DD-AADJ	70	FEMALE	1066	Alive	T1	N0	M0	Stage I	G3	A	708	203	Unknown
TCGA-CC-5260	61	FEMALE	87	Dead	T4	N0	M0	Stage IIIC	G1	Not Available	Not Available	Not Available	Hepatitis C Antibody;Hepatitis B Surface Antigen
TCGA-G3-AAV0	58	MALE	476	Alive	T1	N0	M0	Stage I	G2	A	4	193	Hepatitis C Antibody;Hepatitis B Surface Antigen;HBV Surface Antibody
TCGA-DD-AACQ	50	MALE	432	Dead	T2	N0	M0	Stage II	G3	A	7	157	Unknown
TCGA-DD-A4NJ	54	FEMALE	928	Alive	T2	N0	M0	Stage II	G2	A	5	303	Hepatitis B Surface Antigen;HBV Surface Antibody;HBV Core Antibody
TCGA-WJ-A86L	68	FEMALE	345	Alive	T1	NX	MX	Stage I	G2	A	16	257000	Hepatitis C Antibody;Hepatitis B Surface Antigen;HBV Surface Antibody
TCGA-G3-A7M7	65	MALE	361	Alive	T1	NX	MX	Stage I	G1	A	4	145	Hepatitis C Antibody;Hepatitis B Surface Antigen
TCGA-DD-AACC	61	MALE	1685	Dead	T1	N0	M0	Stage I	G2	A	24	208	Unknown
TCGA-G3-A25T	45	FEMALE	1553	Alive	T3	N0	M0	Stage IIIA	G2	A	7	306	Not Available
TCGA-G3-A3CH	53	MALE	780	Alive	T3a	N0	M0	Stage IIIA	G2	A	41	142	Not Available
TCGA-WX-AA44	64	FEMALE	615	Alive	T1	NX	MX	Stage I	G3	A	48	215	Hepatitis C Antibody
TCGA-DD-A39Z	43	FEMALE	601	Dead	T2	NX	M0	Stage II	G2	B	Not Available	437	Unknown
TCGA-DD-AAD5	54	MALE	1345	Alive	T1	N0	M0	Stage I	G3	A	73	349	Unknown
TCGA-2Y-A9H7	81	FEMALE	1168	Alive	T1	N0	MX	Stage I	G2	A	6	165	Hepatitis C Antibody;Hepatitis B Surface Antigen;HBV Surface Antibody;HBV Core Antibody
TCGA-DD-A1EJ	71	FEMALE	1005	Dead	T1	N1	M0	Stage IIIC	G2	B	18840	608	Hepatitis B Surface Antigen;HBV Surface Antibody;HBV Core Antibody
TCGA-DD-A4NO	65	MALE	2245	Alive	T1	N0	M0	Stage I	G1	A	3	201	Hepatitis C Virus RNA;Hepatitis B Surface Antigen;HBV Surface Antibody;HBV Core Antibody
TCGA-G3-A25Y	52	FEMALE	452	Dead	T1	N0	M0	Stage I	G3	A	35	166	Not Available
TCGA-BC-A3KF	66	FEMALE	8	Alive	T1	NX	M0	Stage I	G2	Not Available	Not Available	171000	Not Available
TCGA-DD-AAVR	44	MALE	2513	Alive	T1	N0	M0	Stage I	G2	A	36	174	Unknown
TCGA-ES-A2HT	54	MALE	438	Dead	T1	NX	MX	Stage I	G2	A	4	135	Not Available
TCGA-DD-AADI	43	FEMALE	1085	Alive	T1	N0	M0	Stage I	G3	A	27	141	Unknown
TCGA-DD-AADW	48	MALE	587	Alive	T1	N0	M0	Stage I	G3	A	250	102	Unknown
TCGA-FV-A4ZQ	52	MALE	12	Alive	T1	NX	M0	Stage I	G2	Unknown	Not Available	Not Available	Hepatitis C Virus RNA
TCGA-DD-AADM	58	MALE	12	Dead	T2	N0	M0	Stage II	G3	A	112	126	Unknown
TCGA-DD-AAW0	54	MALE	2015	Alive	T1	N0	M0	Stage I	G2	A	3	183	Unknown
TCGA-DD-A73G	73	FEMALE	3478	Alive	T1	N0	M0	Stage I	G3	A	2035400	460	Hepatitis B Surface Antigen;HBV Surface Antibody;HBV Core Antibody
TCGA-DD-A11B	73	MALE	14	Dead	T1	N0	M0	Stage I	G2	A	15	90	Hepatitis B Surface Antigen;HBV Surface Antibody;HBV Core Antibody
TCGA-DD-AADS	63	MALE	474	Alive	T1	N0	M0	Stage I	G2	A	11	120	Unknown
TCGA-LG-A9QD	68	MALE	366	Alive	T3a	N0	M0	Stage IIIA	G2	Unknown	Not Available	320	Not Available
TCGA-FV-A496	84	FEMALE	10	Alive	T1	NX	M0	Stage I	G2	Unknown	67	167	Not Available
TCGA-DD-AA3A	81	FEMALE	410	Dead	T1	N0	MX	Stage I	G4	A	1	256	Hepatitis B Surface Antigen;HBV Surface Antibody;HBV Core Antibody
TCGA-DD-A73A	71	MALE	728	Alive	T1	N0	M0	Stage I	G2	A	4	89	Hepatitis B Surface Antigen;HBV Surface Antibody;HBV Core Antibody
TCGA-BW-A5NQ	63	MALE	0	Alive	T1	NX	MX	Stage I	G3	Unknown	Not Available	Not Available	Not Available
TCGA-DD-A4NB	25	MALE	989	Alive	T1	N0	M0	Stage I	G2	Unknown	3	296	Unknown
TCGA-FV-A3R3	38	FEMALE	366	Dead	T1	NX	MX	Stage I	G2	Not Available	Not Available	323	Not Available
TCGA-RC-A7SB	53	MALE	588	Alive	T2	N0	M0	Stage II	G2	B	3	196000	Not Available
TCGA-DD-A1EG	76	MALE	1372	Dead	T1	N0	M0	Stage I	G3	A	16	146	Hepatitis B Surface Antigen
TCGA-G3-A3CI	71	MALE	180	Alive	T1	N0	M0	Stage I	G2	A	2	186	Not Available
TCGA-DD-AAD1	51	FEMALE	564	Alive	T1	N0	M0	Stage I	G4	A	451	157	Unknown
TCGA-DD-A11C	69	MALE	662	Alive	T1	N0	M0	Stage I	G3	A	11	391	Hepatitis B Surface Antigen;HBV Surface Antibody;HBV Core Antibody
TCGA-NI-A4U2	71	MALE	1791	Dead	T3	NX	MX	Stage IIIA	G1	Unknown	5	299	Unknown
TCGA-BC-A216	62	FEMALE	1351	Alive	T3	NX	M0	Stage IIIA	G2	Not Available	831	211000	Not Available
TCGA-2Y-A9H5	59	FEMALE	555	Dead	T1	N0	MX	Stage I	G3	Unknown	11700	204	Hepatitis C Antibody;Hepatitis C Virus RNA;HCV Genotype
TCGA-EP-A12J	62	MALE	570	Alive	T1	NX	MX	Stage I	G1	B	Not Available	187	Not Available
TCGA-DD-AACP	64	MALE	415	Alive	T1	N0	M0	Stage I	G3	A	227	151	Unknown
TCGA-DD-A3A2	76	FEMALE	2131	Dead	T1	N0	M0	Stage I	G1	A	Not Available	326	Unknown
TCGA-DD-A3A0	70	MALE	785	Dead	T1	NX	M0	Stage I	G2	A	1	138	Hepatitis B Surface Antigen;HBV Surface Antibody;HBV Core Antibody
TCGA-DD-A4ND	56	FEMALE	2746	Alive	T1	N0	M0	Stage I	G3	A	Not Available	Not Available	Unknown
TCGA-DD-AAEB	60	MALE	478	Alive	T1	N0	M0	Stage I	G2	A	1	270	Unknown
TCGA-RC-A6M5	20	FEMALE	15	Alive	T1	N1	M0	Stage IVA	G2	A	Not Available	317000	Not Available
TCGA-DD-AAE4	49	FEMALE	608	Alive	T1	N0	M0	Stage I	G1	A	7	113	Unknown
TCGA-DD-AAD8	73	FEMALE	1219	Alive	T1	N0	M0	Stage I	G2	A	4	130	Unknown
TCGA-DD-AAE9	69	MALE	722	Alive	T1	N0	M0	Stage I	G3	A	3	138	Unknown
TCGA-DD-A39X	78	FEMALE	1694	Dead	T1	NX	M0	Stage I	G2	A	10	180	Hepatitis B Surface Antigen;HBV Surface Antibody
TCGA-K7-A5RG	66	MALE	519	Alive	T1	NX	MX	Stage I	G1	Unknown	19	Not Available	HCV Genotype
TCGA-DD-AAVW	35	MALE	2317	Alive	T1	N0	M0	Stage I	G2	A	927	212	Unknown
TCGA-G3-A5SI	44	MALE	768	Dead	T2	N0	M0	Stage II	G2	A	9	145	Not Available
TCGA-MR-A8JO	34	MALE	330	Alive	T1	N0	MX	Stage I	G3	Unknown	2	162	Hepatitis C Antibody;Hepatitis B Surface Antigen;HBV Core Antibody
TCGA-DD-AAE1	52	MALE	552	Alive	T1	N0	M0	Stage I	G3	A	2693	102	Unknown
TCGA-DD-A4NN	56	FEMALE	899	Dead	T1	N0	M0	Stage I	G3	A	4223	307	Unknown
TCGA-G3-A3CK	61	MALE	585	Alive	T1	N0	M0	Stage I	G2	A	3	143	Not Available
TCGA-EP-A26S	70	MALE	608	Alive	T1	N0	MX	Stage I	G2	Not Available	Not Available	234	Not Available
TCGA-RC-A7S9	47	FEMALE	640	Alive	T1	N0	M0	Stage I	G3	A	10	178000	Not Available
TCGA-YA-A8S7	68	MALE	412	Dead	T3a	N0	MX	Stage IIIA	G3	Unknown	56	Not Available	Unknown
TCGA-O8-A75V	54	MALE	538	Alive	T1	NX	MX	Stage I	G2	A	7	211	Unknown
TCGA-ZP-A9D0	67	FEMALE	1091	Alive	T1	NX	MX		G1	A	Not Available	185000	Unknown
TCGA-DD-A1EE	73	MALE	349	Dead	T3	N0	M0	Stage IIIA	G3	B	3	208	Hepatitis C Virus RNA;HCV Genotype;Hepatitis B Surface Antigen;HBV Surface Antibody;HBV Core Antibody
TCGA-RC-A6M4	74	FEMALE	22	Alive	T3	NX	MX	Stage IIIA	G2	A	5	Not Available	Not Available
TCGA-DD-AAD6	66	MALE	672	Alive	T3a	N0	M0	Stage IIIA	G3	A	Not Available	185	Unknown
TCGA-DD-A1ED	68	MALE	2301	Alive	T1	N0	M0	Stage I	G1	A	3	219	Hepatitis B Surface Antigen;HBV Surface Antibody;HBV Core Antibody
TCGA-G3-AAV3	58	FEMALE	412	Alive	T2	N0	M0	Stage II	G2	A	5	113	Unknown
TCGA-ZP-A9CV	59	MALE	1088	Dead	T1	NX	MX		G1	A	48	114000	Unknown
TCGA-DD-A4NF	72	MALE	942	Alive	T1	N0	M0	Stage I	G2	A	6	97	Hepatitis C Virus RNA;HCV Genotype;Hepatitis B Surface Antigen;HBV Surface Antibody;HBV Core Antibody
TCGA-KR-A7K2	64	MALE	829	Alive	T1	N0	M0	Stage I	G1	Unknown	14	178	HCV Genotype
TCGA-DD-AAC9	51	MALE	347	Alive	T1	N0	M0	Stage I	G2	A	5	149	Unknown
TCGA-DD-AACN	32	MALE	1302	Alive	T1	N0	M0	Stage I	G3	A	699	185	Unknown
TCGA-DD-AAE8	45	MALE	664	Alive	T1	N0	M0	Stage I	G3	A	3	125	Unknown
TCGA-DD-AADV	50	MALE	574	Alive	T1	N0	M0	Stage I	G3	A	11	187	Unknown
TCGA-BC-A10Q	72	FEMALE	1135	Dead	T2	NX	MX		Not Available	Not Available	Not Available	287000	Not Available
TCGA-DD-A3A8	75	MALE	11	Dead	T2	N0	M0	Stage II	G2	A	4	251	Hepatitis B Surface Antigen;HBV Surface Antibody;HBV Core Antibody
TCGA-G3-A7M6	60	FEMALE	632	Alive	T1	NX	MX	Stage I	G3	A	24	273	Unknown
TCGA-KR-A7K8	57	MALE	906	Alive	T1	N0	M0	Stage I	G1	Unknown	154	103	Unknown
TCGA-CC-A3M9	45	MALE	300	Dead	T3	N0	M0	Stage IIIA	G3	Not Available	Not Available	Not Available	Hepatitis C Antibody;Hepatitis B Surface Antigen
TCGA-EP-A2KA	52	FEMALE	627	Dead	T3a	NX	MX	Stage IIIA	G3	Not Available	13	435	Not Available
TCGA-BC-A10U	69	MALE	837	Dead	T2	NX	MX		G2	Not Available	38	204000	Not Available
TCGA-CC-5259	60	FEMALE	250	Alive	T4	N0	M0	Stage IIIC	G2	Not Available	Not Available	Not Available	Hepatitis C Antibody;Hepatitis B Surface Antigen
TCGA-PD-A5DF	58	FEMALE	639	Dead	T4	N0	M0	Stage IIIB	G2	Unknown	Not Available	Not Available	Unknown
TCGA-CC-A1HT	50	MALE	101	Dead	T3	N0	M0	Stage IIIA	G3	Not Available	Not Available	Not Available	Hepatitis C Antibody;Hepatitis B Surface Antigen
TCGA-BC-A10W	50	MALE	91	Dead	T4	NX	MX		G3	Not Available	79	401	Hepatitis B Surface Antigen
TCGA-DD-A116	68	MALE	1622	Dead	T3	N0	M0	Stage IIIA	G3	A	24	157	Hepatitis B Surface Antigen;HBV Surface Antibody;HBV Core Antibody
TCGA-CC-5262	67	MALE	103	Dead	T4	N0	M0	Stage IIIC	G1	Not Available	Not Available	Not Available	Hepatitis C Antibody;Hepatitis B Surface Antigen
TCGA-DD-A4NA	67	FEMALE	1008	Alive	T2	N1	M0	Stage IIIC	G3	Unknown	3	332	Hepatitis B Surface Antigen;HBV Surface Antibody
TCGA-CC-A3MC	54	MALE	363	Alive	T3	N0	M0	Stage IIIA	G2	Not Available	Not Available	Not Available	Hepatitis C Antibody;Hepatitis B Surface Antigen
TCGA-3K-AAZ8	65	MALE	396	Alive	T3b	NX	MX	Stage IIIB	G1	Not Available	Not Available	Not Available	Unknown
TCGA-FV-A3R2	75	MALE	194	Dead	T1	NX	MX	Stage I	Not Available	Not Available	Not Available	Not Available	Hepatitis C Antibody;Hepatitis B Surface Antigen;HBV Surface Antibody
TCGA-FV-A2QR	75	MALE	581	Dead	T1	N0	M0	Stage I	G1	Not Available	Not Available	Not Available	Not Available
TCGA-FV-A23B	70	FEMALE	1852	Dead	T2	N0	M0	Stage II	Not Available	Not Available	Not Available	Not Available	Not Available
TCGA-EP-A3RK	73	MALE	363	Alive	T3a	NX	MX	Stage IIIA	G2	A	7	234	Not Available
TCGA-CC-A3MB	36	MALE	315	Dead	T3	N0	M0	Stage IIIA	G1	Not Available	Not Available	Not Available	Hepatitis C Antibody;Hepatitis B Surface Antigen
TCGA-MR-A520	58	MALE	229	Alive	T1	NX	MX	Stage I	G1	Not Available	Not Available	Not Available	Hepatitis C Antibody;Hepatitis B Surface Antigen;HBV Core Antibody
TCGA-CC-A3MA	61	MALE	303	Dead	T3	N0	M0	Stage IIIA	G2	Not Available	Not Available	Not Available	Hepatitis C Antibody;Hepatitis B Surface Antigen
TCGA-CC-A5UC	63	MALE	347	Dead	T3	N0	M0	Stage IIIA	G3	Unknown	Not Available	Not Available	Hepatitis C Antibody;Hepatitis B Surface Antigen
TCGA-2Y-A9H9	70	MALE	697	Alive	T1	N0	MX	Stage I	G2	A	12	203	Unknown
TCGA-ED-A627	74	MALE	423	Alive	T1	NX	M0	Stage I	G2	Unknown	Not Available	Not Available	Hepatitis C Antibody;Hepatitis B Surface Antigen
TCGA-CC-A7IF	59	MALE	649	Dead	T3	N0	M0	Stage IIIA	G1	Unknown	Not Available	Not Available	Hepatitis C Antibody;Hepatitis B Surface Antigen
TCGA-2Y-A9GW	64	MALE	1271	Dead	T1	N0	MX	Stage I	G2	Unknown	2	175	Unknown
TCGA-CC-A7II	54	MALE	399	Alive	T3	N0	M0	Stage IIIA	G3	Unknown	Not Available	Not Available	Hepatitis C Antibody;Hepatitis B Surface Antigen
TCGA-CC-A5UE	48	MALE	272	Dead	T4	N0	M0	Stage IIIB	G2	Unknown	Not Available	Not Available	Hepatitis C Antibody;Hepatitis B Surface Antigen
TCGA-CC-A5UD	45	MALE	304	Dead	T3	N0	M0	Stage IIIA	G2	Unknown	Not Available	Not Available	Hepatitis C Antibody;Hepatitis B Surface Antigen
TCGA-CC-A9FU	52	FEMALE	0	Alive	T3a	N0	M0	Stage IIIA	G2	Unknown	Not Available	Not Available	Hepatitis C Antibody;Hepatitis B Surface Antigen
TCGA-2Y-A9GU	55	FEMALE	1939	Alive	T1	NX	MX	Stage I	G2	Unknown	304	281	Hepatitis C Antibody;Hepatitis B Surface Antigen;HBV Core Antibody
TCGA-CC-A7IE	57	MALE	217	Dead	T3	N0	M0	Stage IIIA	G2	Unknown	Not Available	Not Available	Hepatitis C Antibody;Hepatitis B Surface Antigen
TCGA-CC-A7IL	61	MALE	278	Dead	T3	N0	M0	Stage IIIA	G1	Unknown	Not Available	Not Available	Hepatitis C Antibody;Hepatitis B Surface Antigen
TCGA-RG-A7D4	69	MALE	1098	Alive	T2	N0	M0	Stage II	G2	A	5650	175	Hepatitis C Antibody
TCGA-MI-A75I	61	MALE	630	Alive	T2	NX	MX		G1	A	Not Available	153	Unknown
TCGA-CC-A7IJ	56	MALE	382	Alive	T2	N0	M0	Stage II	G3	Unknown	Not Available	Not Available	Hepatitis C Antibody;Hepatitis B Surface Antigen
TCGA-CC-A9FW	68	MALE	248	Alive	T3	N0	M0	Stage IIIA	G2	Unknown	Not Available	Not Available	Hepatitis C Antibody;Hepatitis B Surface Antigen
TCGA-CC-A8HU	39	FEMALE	344	Dead	T3	N0	M0	Stage IIIA	G3	Unknown	Not Available	Not Available	Hepatitis C Antibody;Hepatitis B Surface Antigen
TCGA-2Y-A9GZ	82	FEMALE	848	Dead	T2	NX	MX	Stage II	G2	A	7	318	Hepatitis C Antibody;HBV Core Antibody
TCGA-CC-A9FV	57	MALE	0	Alive	T3	N0	M0	Stage IIIA	G2	Unknown	Not Available	Not Available	Hepatitis C Antibody;Hepatitis B Surface Antigen
TCGA-2Y-A9GY	64	FEMALE	757	Dead	T2	NX	MX	Stage II	G3	Unknown	27600	207	Unknown
TCGA-CC-A8HT	74	MALE	140	Dead	T3	N0	M0	Stage IIIA	G2	Unknown	Not Available	Not Available	Hepatitis C Antibody;Hepatitis B Surface Antigen
TCGA-2Y-A9H0	49	MALE	3675	Alive	T3	N0	M0	Stage IIIA	G1	Unknown	7598	207	Unknown
TCGA-CC-A7IG	47	MALE	299	Dead	T2	N0	M0	Stage II	G2	Unknown	Not Available	Not Available	Hepatitis C Antibody;Hepatitis B Surface Antigen
TCGA-2Y-A9GV	54	FEMALE	2532	Dead	T1	NX	MX	Stage I	G1	Unknown	6	370	Hepatitis C Antibody;Hepatitis B Surface Antigen;HBV Core Antibody
TCGA-HP-A5N0	90	FEMALE	752	Dead	TX	NX	M0		Not Available	Unknown	Not Available	Not Available	Unknown
TCGA-2Y-A9HA	70	MALE	36	Dead	T2	NX	MX	Stage II	G2	A	114	153	Hepatitis C Antibody
TCGA-CC-A9FS	55	MALE	211	Alive	T2	N0	M0	Stage II	G2	Unknown	Not Available	Not Available	Hepatitis C Antibody;Hepatitis B Surface Antigen
TCGA-CC-A7IK	59	MALE	262	Dead	T3	N0	M0	Stage IIIA	G3	Unknown	Not Available	Not Available	Hepatitis C Antibody;Hepatitis B Surface Antigen
TCGA-2Y-A9H8	85	FEMALE	633	Dead	T1	NX	MX		G2	Unknown	234000	255	Hepatitis C Virus RNA;HBV Surface Antibody;HBV DNA
TCGA-CC-A7IH	58	MALE	365	Alive	T3	N0	M0	Stage IIIA	G1	Unknown	Not Available	Not Available	Hepatitis C Antibody;Hepatitis B Surface Antigen
TCGA-CC-A8HV	51	FEMALE	279	Dead	T2	N0	M0	Stage II	G2	Unknown	Not Available	Not Available	Hepatitis C Antibody;Hepatitis B Surface Antigen
TCGA-2Y-A9GX	68	MALE	2442	Alive	T1	NX	MX	Stage I	G2	Unknown	1	155	Hepatitis B Surface Antigen;HBV Surface Antibody;HBV Core Antibody
TCGA-K7-A5RF	64	MALE	631	Alive	T1	NX	MX	Stage I	G1	Unknown	5	Not Available	Hepatitis C Virus RNA
TCGA-CC-A8HS	18	MALE	300	Dead	T3	N1	M0	Stage IIIC	G1	Unknown	Not Available	Not Available	Hepatitis C Antibody;Hepatitis B Surface Antigen
TCGA-G3-A5SK	58	MALE	744	Alive	T1	NX	M0	Stage I	G1	A	Not Available	106	Not Available
TCGA-2Y-A9H1	58	MALE	1229	Dead	T1	NX	MX	Stage I	G2	Unknown	3	213	Hepatitis C Antibody
TCGA-2Y-A9GS	58	MALE	724	Dead	T2	NX	MX		G2	Unknown	74	168	HCV Genotype;Hepatitis B Surface Antigen;HBV Core Antibody

## Sheet: ICGC
Supplementary File S1. Clinical proﬁles of ICGC
icgc_donor_id	donor_sex	donor_vital_status	donor_age_at_enrollment	donor_tumour_staging_system_at_diagnosis	donor_tumour_stage_at_diagnosis	donor_survival_time	donor_interval_of_last_followup	prior_malignancy	cancer_type_prior_malignancy	cancer_history_first_degree_relative
DO45187	female	alive	≤65	TNM by LCSGJ	1	1260		no		unknown
DO45137	male	alive	≤65	TNM by LCSGJ	1	1320		no		yes
DO45201	male	alive	≤65	TNM by LCSGJ	1	900		no		yes
DO45241	male	alive	≤65	TNM by LCSGJ	1	1080		no		yes
DO48737	male	alive	≤65	TNM by LCSGJ	1	720		no		no
DO45249	male	alive	≤65	TNM by LCSGJ	1	630		no		yes
DO48721	female	alive	≤65	TNM by LCSGJ	1	900		no		yes
DO45213	male	alive	≤65	TNM by LCSGJ	1	1200		no		yes
DO23512	male	alive	≤65	TNM by LCSGJ	1	1260		no		no
DO45105	male	alive	≤65	TNM by LCSGJ	1	1680		no		unknown
DO50803	female	alive	≤65	TNM by LCSGJ	1	540		yes	C18	no
DO45195	male	alive	≤65	TNM by LCSGJ	1	390		no		no
DO50811	male	alive	≤65	TNM by LCSGJ	1	450		no		no
DO48725	male	alive	＞65	TNM by LCSGJ	1	780		no		no
DO23535	male	alive	＞65	TNM by LCSGJ	1	960		no		no
DO50807	male	alive	＞65	TNM by LCSGJ	1	540		no		yes
DO45235	female	alive	＞65	TNM by LCSGJ	1	900		no		no
DO45207	male	alive	＞65	TNM by LCSGJ	1	1050		no		no
DO23550	male	alive	＞65	TNM by LCSGJ	1	990		no		no
DO45225	male	alive	＞65	TNM by LCSGJ	1	1050		no		no
DO45299	female	alive	＞65	TNM by LCSGJ	1	1440		no		unknown
DO23532	female	alive	＞65	TNM by LCSGJ	1	960		no		yes
DO23527	male	alive	＞65	TNM by LCSGJ	1	1050		no		no
DO23540	male	alive	＞65	TNM by LCSGJ	1	750		no		no
DO48723	male	alive	＞65	TNM by LCSGJ	1	600		no		yes
DO23547	male	alive	＞65	TNM by LCSGJ	1	1020		no		no
DO45229	male	alive	＞65	TNM by LCSGJ	1	990		no		no
DO45287	male	alive	＞65	TNM by LCSGJ	1	390		yes	C20	no
DO50776	male	alive	＞65	TNM by LCSGJ	1	690		yes	C61	no
DO48736	female	alive	＞65	TNM by LCSGJ	1	600		no		yes
DO227801	female	alive	＞65	TNM by LCSGJ	1	660		yes	C67	no
DO23539	male	alive	＞65	TNM by LCSGJ	1	1110		yes	C62	unknown
DO45135	male	alive	＞65	TNM by LCSGJ	1	1410		no		yes
DO23548	female	alive	＞65	TNM by LCSGJ	1	840		no		yes
DO50791	female	deceased	＞65	TNM by LCSGJ	1	480		no		yes
DO23552	female	alive	＞65	TNM by LCSGJ	1	810		no		no
DO45247	female	alive	≤65	TNM by LCSGJ	2	210		no		no
DO45239	male	alive	≤65	TNM by LCSGJ	2	870		no		no
DO23528	female	alive	≤65	TNM by LCSGJ	2	1020		no		yes
DO50855	male	alive	≤65	TNM by LCSGJ	2	570		no		no
DO50802	male	alive	≤65	TNM by LCSGJ	2	930		yes	C18	yes
DO50840	male	alive	≤65	TNM by LCSGJ	2	330		no		no
DO45253	male	alive	≤65	TNM by LCSGJ	2	870		no		yes
DO48712	male	alive	≤65	TNM by LCSGJ	2	810		no		yes
DO45197	male	alive	≤65	TNM by LCSGJ	2	1170		no		no
DO48761	male	alive	≤65	TNM by LCSGJ	2	870		no		yes
DO23536	male	alive	≤65	TNM by LCSGJ	2	930		no		no
DO50813	male	alive	≤65	TNM by LCSGJ	2	420		no		no
DO45091	male	deceased	≤65	TNM by LCSGJ	2	1320		no		no
DO45301	male	deceased	≤65	TNM by LCSGJ	2	1440		no		unknown
DO45227	female	alive	≤65	TNM by LCSGJ	2	1020		no		no
DO45251	female	alive	≤65	TNM by LCSGJ	2	900		no		no
DO48681	male	alive	≤65	TNM by LCSGJ	2	900		no		no
DO45237	male	alive	≤65	TNM by LCSGJ	2	900		no		no
DO48715	female	deceased	≤65	TNM by LCSGJ	2	690		no		no
DO23534	male	alive	≤65	TNM by LCSGJ	2	840		no		no
DO45191	female	alive	≤65	TNM by LCSGJ	2	1200		no		yes
DO23533	male	alive	≤65	TNM by LCSGJ	2	900		no		no
DO48720	female	alive	≤65	TNM by LCSGJ	2	570		no		no
DO23517	male	alive	≤65	TNM by LCSGJ	2	1200		no		yes
DO45157	male	alive	≤65	TNM by LCSGJ	2	1980		no		no
DO45273	male	alive	≤65	TNM by LCSGJ	2	480		no		no
DO45107	female	alive	≤65	TNM by LCSGJ	2	1710		no		yes
DO23543	male	alive	≤65	TNM by LCSGJ	2	1020		no		no
DO23546	male	alive	≤65	TNM by LCSGJ	2	1050		no		unknown
DO45101	male	alive	≤65	TNM by LCSGJ	2	1680		no		unknown
DO45109	male	alive	≤65	TNM by LCSGJ	2	1590		no		no
DO50816	male	alive	≤65	TNM by LCSGJ	2	390		no		no
DO23514	male	alive	≤65	TNM by LCSGJ	2	1290		no		no
DO48697	female	deceased	≤65	TNM by LCSGJ	2	810		no		no
DO23541	male	alive	≤65	TNM by LCSGJ	2	930		no		no
DO45215	male	alive	≤65	TNM by LCSGJ	2	1170		no		yes
DO50818	male	alive	≤65	TNM by LCSGJ	2	510		no		no
DO50799	female	alive	＞65	TNM by LCSGJ	2	540		no		yes
DO45095	male	alive	＞65	TNM by LCSGJ	2	1620		no		no
DO50822	male	alive	＞65	TNM by LCSGJ	2	510		no		no
DO23518	male	alive	＞65	TNM by LCSGJ	2	1320		no		no
DO23538	male	alive	＞65	TNM by LCSGJ	2	450		no		no
DO23544	male	alive	＞65	TNM by LCSGJ	2	960		no		no
DO45205	female	deceased	＞65	TNM by LCSGJ	2	90		no		yes
DO23545	male	deceased	＞65	TNM by LCSGJ	2	570		yes	C16	no
DO45167	male	deceased	＞65	TNM by LCSGJ	2	1440		no		yes
DO50774	female	alive	＞65	TNM by LCSGJ	2	720		no		no
DO50808	male	alive	＞65	TNM by LCSGJ	2	570		yes	C67	no
DO48751	male	deceased	＞65	TNM by LCSGJ	2	480		no		no
DO48743	female	alive	＞65	TNM by LCSGJ	2	570		yes	C50, C05	no
DO45155	male	alive	＞65	TNM by LCSGJ	2	2160		yes	C67	yes
DO45096	male	deceased	＞65	TNM by LCSGJ	2	1290		no		no
DO45149	female	alive	＞65	TNM by LCSGJ	2	1260		no		no
DO48760	female	alive	＞65	TNM by LCSGJ	2	690		no		no
DO50825	male	alive	＞65	TNM by LCSGJ	2	390		no		no
DO23524	female	alive	＞65	TNM by LCSGJ	2	1050		yes	C50	no
DO45203	female	alive	＞65	TNM by LCSGJ	2	1170		no		no
DO23515	male	alive	＞65	TNM by LCSGJ	2	1230		yes	C16	yes
DO48693	male	alive	＞65	TNM by LCSGJ	2	900		no		yes
DO48716	male	alive	＞65	TNM by LCSGJ	2	720		no		yes
DO45093	male	deceased	＞65	TNM by LCSGJ	2	720		no		no
DO50819	female	alive	＞65	TNM by LCSGJ	2	510		no		no
DO48679	male	alive	＞65	TNM by LCSGJ	2	1200		no		no
DO48706	male	alive	＞65	TNM by LCSGJ	2	870		no		no
DO48733	male	alive	＞65	TNM by LCSGJ	2	600		no		yes
DO50805	male	alive	＞65	TNM by LCSGJ	2	690		yes	C61	no
DO50857	male	alive	＞65	TNM by LCSGJ	2	210		no		yes
DO45183	female	deceased	＞65	TNM by LCSGJ	2	570		no		no
DO48730	female	alive	＞65	TNM by LCSGJ	2	630		no		no
DO50789	female	alive	＞65	TNM by LCSGJ	2	570		yes	C16	yes
DO45141	male	alive	＞65	TNM by LCSGJ	2	1320		no		no
DO45117	female	deceased	＞65	TNM by LCSGJ	2	1110		no		yes
DO48728	female	alive	＞65	TNM by LCSGJ	2	150		yes	D11	yes
DO45111	male	alive	＞65	TNM by LCSGJ	2	1590		no		yes
DO45175	male	alive	＞65	TNM by LCSGJ	2	1140		no		yes
DO50800	male	alive	＞65	TNM by LCSGJ	2	510		no		yes
DO45161	male	deceased	＞65	TNM by LCSGJ	2	540		yes	C18	no
DO45165	male	alive	＞65	TNM by LCSGJ	2	690		no		yes
DO50817	male	alive	＞65	TNM by LCSGJ	2	390		no		no
DO45245	female	deceased	＞65	TNM by LCSGJ	2	240		yes	C16	unknown
DO45163	male	alive	＞65	TNM by LCSGJ	2	960		no		yes
DO48742	male	alive	＞65	TNM by LCSGJ	2	600		no		no
DO45153	female	alive	＞65	TNM by LCSGJ	2	1380		no		no
DO48695	male	alive	＞65	TNM by LCSGJ	2	720		yes	C34	no
DO50859	male	alive	＞65	TNM by LCSGJ	2	180		yes	C25	no
DO45179	female	alive	＞65	TNM by LCSGJ	2	600		no		yes
DO48700	female	alive	＞65	TNM by LCSGJ	2	810		no		yes
DO45219	male	alive	＞65	TNM by LCSGJ	2	1080		no		no
DO48701	male	alive	＞65	TNM by LCSGJ	2	780		no		yes
DO45123	female	deceased	＞65	TNM by LCSGJ	2	570		no		yes
DO23508	female	alive	＞65	TNM by LCSGJ	2	390		no		no
DO227643	male	alive	＞65	TNM by LCSGJ	2	1260		no		no
DO23537	male	deceased	＞65	TNM by LCSGJ	2	900		yes	C16	no
DO23510	female	alive	＞65	TNM by LCSGJ	2	870		no		yes
DO48674	male	alive	＞65	TNM by LCSGJ	2	1260		no		no
DO48719	male	alive	＞65	TNM by LCSGJ	2	690		no		no
DO45115	male	alive	＞65	TNM by LCSGJ	2	840		yes	C67	no
DO48672	male	alive	＞65	TNM by LCSGJ	2	450		yes	C34	yes
DO50804	male	alive	＞65	TNM by LCSGJ	2	720		yes	C66	unknown
DO48727	female	deceased	＞65	TNM by LCSGJ	2	390		no		no
DO45181	female	alive	＞65	TNM by LCSGJ	2	1200		no		yes
DO45231	male	alive	＞65	TNM by LCSGJ	2	930		no		no
DO45189	female	alive	＞65	TNM by LCSGJ	2	1200		no		yes
DO45199	female	alive	＞65	TNM by LCSGJ	2	1350		no		no
DO45185	male	alive	＞65	TNM by LCSGJ	2	600		no		unknown
DO45099	male	alive	≤65	TNM by LCSGJ	3	1590		no		unknown
DO45257	male	alive	≤65	TNM by LCSGJ	3	810		no		no
DO50839	female	alive	≤65	TNM by LCSGJ	3	330		no		yes
DO45103	male	alive	≤65	TNM by LCSGJ	3	450		no		yes
DO23523	male	alive	≤65	TNM by LCSGJ	3	1080		no		yes
DO45171	male	alive	≤65	TNM by LCSGJ	3	600		no		unknown
DO50809	male	deceased	≤65	TNM by LCSGJ	3	720		no		yes
DO45113	male	alive	≤65	TNM by LCSGJ	3	1560		no		yes
DO45125	male	alive	≤65	TNM by LCSGJ	3	1680		no		no
DO48677	male	alive	≤65	TNM by LCSGJ	3	1140		no		unknown
DO45269	male	alive	≤65	TNM by LCSGJ	3	750		no		no
DO45285	male	alive	≤65	TNM by LCSGJ	3	480		no		no
DO45283	male	alive	≤65	TNM by LCSGJ	3	510		yes	C15	unknown
DO23509	male	deceased	≤65	TNM by LCSGJ	3	780		no		no
DO45121	male	alive	≤65	TNM by LCSGJ	3	1530		no		no
DO45129	male	alive	≤65	TNM by LCSGJ	3	1470		no		yes
DO45303	female	alive	≤65	TNM by LCSGJ	3	990		no		unknown
DO48747	male	alive	≤65	TNM by LCSGJ	3	540		no		no
DO50783	male	alive	≤65	TNM by LCSGJ	3	480		yes	C66	no
DO50815	male	alive	≤65	TNM by LCSGJ	3	150		no		no
DO23521	male	alive	≤65	TNM by LCSGJ	3	1110		no		no
DO45139	male	alive	≤65	TNM by LCSGJ	3	1320		no		yes
DO45173	male	alive	≤65	TNM by LCSGJ	3	1170		no		yes
DO50787	male	alive	≤65	TNM by LCSGJ	3	480		no		no
DO45277	male	alive	≤65	TNM by LCSGJ	3	600		no		no
DO48741	male	alive	≤65	TNM by LCSGJ	3	240		no		yes
DO45133	male	deceased	≤65	TNM by LCSGJ	3	660		no		yes
DO23519	male	alive	≤65	TNM by LCSGJ	3	630		no		no
DO45159	male	alive	≤65	TNM by LCSGJ	3	1470		no		no
DO45259	male	alive	≤65	TNM by LCSGJ	3	330		no		no
DO45275	male	deceased	≤65	TNM by LCSGJ	3	10		no		no
DO23526	male	alive	＞65	TNM by LCSGJ	3	1050		no		no
DO23542	male	alive	＞65	TNM by LCSGJ	3	960		no		yes
DO45279	male	alive	＞65	TNM by LCSGJ	3	1290		no		no
DO45263	male	deceased	＞65	TNM by LCSGJ	3	270		no		no
DO48704	female	alive	＞65	TNM by LCSGJ	3	750		no		yes
DO48757	female	alive	＞65	TNM by LCSGJ	3	480		no		no
DO45097	male	alive	＞65	TNM by LCSGJ	3	1620		no		no
DO45143	male	alive	＞65	TNM by LCSGJ	3	1290		no		no
DO45217	female	deceased	＞65	TNM by LCSGJ	3	270		no		no
DO23516	male	deceased	＞65	TNM by LCSGJ	3	20		no		no
DO50845	male	alive	＞65	TNM by LCSGJ	3	210		no		no
DO48682	female	deceased	＞65	TNM by LCSGJ	3	120		yes	C25	yes
DO45265	male	alive	＞65	TNM by LCSGJ	3	1020		no		no
DO48732	male	alive	＞65	TNM by LCSGJ	3	630		no		yes
DO48759	male	alive	＞65	TNM by LCSGJ	3	720		no		no
DO50832	male	alive	＞65	TNM by LCSGJ	3	90		no		yes
DO23551	male	deceased	＞65	TNM by LCSGJ	3	150		no		no
DO45127	male	deceased	＞65	TNM by LCSGJ	3	420		no		no
DO45267	male	deceased	＞65	TNM by LCSGJ	3	570		no		yes
DO45243	female	alive	＞65	TNM by LCSGJ	3	930		no		no
DO23549	male	alive	＞65	TNM by LCSGJ	3	990		no		no
DO45169	male	alive	＞65	TNM by LCSGJ	3	1350		no		no
DO45261	male	alive	＞65	TNM by LCSGJ	3	990		no		no
DO50850	male	alive	＞65	TNM by LCSGJ	3	720		no		no
DO45119	male	deceased	＞65	TNM by LCSGJ	3	510		yes	C15	yes
DO23513	male	alive	＞65	TNM by LCSGJ	3	1200		no		no
DO45094	male	alive	＞65	TNM by LCSGJ	3	1650		no		no
DO45211	male	alive	＞65	TNM by LCSGJ	3	240		no		no
DO48746	male	alive	＞65	TNM by LCSGJ	3	570		no		no
DO50820	female	alive	＞65	TNM by LCSGJ	3	510		no		no
DO50798	male	deceased	＞65	TNM by LCSGJ	3	30		no		no
DO23531	female	alive	＞65	TNM by LCSGJ	3	900		no		no
DO45289	female	alive	＞65	TNM by LCSGJ	3	360		no		no
DO50829	male	alive	＞65	TNM by LCSGJ	3	570		no		yes
DO45145	male	deceased	＞65	TNM by LCSGJ	3	60		no		no
DO45177	female	alive	＞65	TNM by LCSGJ	3	1260		no		no
DO45255	male	alive	＞65	TNM by LCSGJ	3	720		no		yes
DO45233	male	alive	＞65	TNM by LCSGJ	3	900		yes	C67	no
DO50814	male	alive	＞65	TNM by LCSGJ	3	420		no		no
DO23511	female	deceased	＞65	TNM by LCSGJ	3	180		no		no
DO50785	male	deceased	≤65	TNM by LCSGJ	4	90		no		no
DO23530	male	deceased	≤65	TNM by LCSGJ	4	180		no		no
DO45131	male	deceased	≤65	TNM by LCSGJ	4	360		no		yes
DO45307	female	deceased	≤65	TNM by LCSGJ	4	240		no		no
DO48717	male	deceased	≤65	TNM by LCSGJ	4	180		no		yes
DO50778	male	alive	≤65	TNM by LCSGJ	4	630		no		yes
DO45297	female	deceased	≤65	TNM by LCSGJ	4	1260		no		no
DO45092	male	deceased	≤65	TNM by LCSGJ	4	1200		no		no
DO45305	male	alive	＞65	TNM by LCSGJ	4	300		no		no
DO45223	male	alive	＞65	TNM by LCSGJ	4	1020		no		no
DO45193	female	deceased	＞65	TNM by LCSGJ	4	120		yes	C16	no
DO45209	male	alive	＞65	TNM by LCSGJ	4	1350		no		yes
DO50806	male	alive	＞65	TNM by LCSGJ	4	540		no		yes
DO23525	male	alive	＞65	TNM by LCSGJ	4	1050		no		no
DO23529	male	alive	＞65	TNM by LCSGJ	4	930		no		no
DO50844	male	alive	＞65	TNM by LCSGJ	4	300		no		yes
DO45221	female	deceased	＞65	TNM by LCSGJ	4	390		no		no
DO50793	male	alive	＞65	TNM by LCSGJ	4	540		yes	C16	yes
DO45281	male	alive	＞65	TNM by LCSGJ	4	750		no		no
						187650
