# Supplementary material for: Conduction and validation of a novel mitotic spindle assembly related signature in hepatocellular carcinoma: prognostic prediction, tumor immune microenvironment and drug susceptibility
Source: Front Genet. 2024 Jul 19;15:1412303. doi: 10.3389/fgene.2024.1412303 (PMC11294156; doi:10.3389/fgene.2024.1412303)
Supplement: Supplementary file 1 [file DataSheet1.ZIP › Supplementary File S2.xlsx]

## Sheet: Sheet1
Supplementary File S2. Clinical proﬁles of TCGA
Characteristic	TCGA	ICGC
Age (years)
≤65	230	89
>65	141	142
Gender
Male	120	170
Female	251	61
Histological grade
G1	55	N/A
G2	178	N/A
G3	120	N/A
G4	13	N/A
T stage
T1	184	N/A
T2	92	N/A
T3	79	N/A
T4	13	N/A
M stage
M0	269	N/A
M1	3	N/A
N stage
N0	253	N/A
N1–3	4	N/A
AJCC stage
I	174	36
II	85	105
III–IV	88	90
Survival status
Alive	243	189
Deceased	128	42
Mean follow-up time (month)	26.56	27.08
