# Supplementary material for: Conduction and validation of a novel mitotic spindle assembly related signature in hepatocellular carcinoma: prognostic prediction, tumor immune microenvironment and drug susceptibility
Source: Front Genet. 2024 Jul 19;15:1412303. doi: 10.3389/fgene.2024.1412303 (PMC11294156; doi:10.3389/fgene.2024.1412303)
Supplement: Supplementary file 1 [file DataSheet1.ZIP › Supplementary File S3. Drugs targeting these genes obtained from the Cellminer database..xlsx]

## Sheet: Sheet1
Supplementary File S3. Drugs targeting these genes obtained from the Cellminer database.
NSC # b	Drug name	FDA status	Mechanism of action c	PubChem SID	SMILES d	BR:MCF7	BR:MDA-MB-231	BR:HS 578T	BR:BT-549	BR:T-47D	CNS:SF-268	CNS:SF-295	CNS:SF-539	CNS:SNB-19	CNS:SNB-75	CNS:U251	CO:COLO 205	CO:HCC-2998	CO:HCT-116	CO:HCT-15	CO:HT29	CO:KM12	CO:SW-620	LE:CCRF-CEM	LE:HL-60(TB)	LE:K-562	LE:MOLT-4	LE:RPMI-8226	LE:SR	ME:LOX IMVI	ME:MALME-3M	ME:M14	ME:SK-MEL-2	ME:SK-MEL-28	ME:SK-MEL-5	ME:UACC-257	ME:UACC-62	ME:MDA-MB-435	ME:MDA-N	LC:A549/ATCC	LC:EKVX	LC:HOP-62	LC:HOP-92	LC:NCI-H226	LC:NCI-H23	LC:NCI-H322M	LC:NCI-H460	LC:NCI-H522	OV:IGROV1
SAC3D1	Cladribine	FDA approved	Ds|ADA	-	Nc1nc(Cl)nc2c1ncn2C3CC(O)C(CO)O3	0.15	-1.66	-1.77	0.96	-0.39	-0.42	-0.9	-0.54	0.41	-0.78	-0.15	-0.22	-0.1	0.35	-0.25	-0.39	-0.92	-0.16	1.96	1.8	0.04	1.23	-0.65	-0.38	0.12	-1.38	1.26	-1.4	-1.15	0.03	0.45	0.77	0.74	na	0.34	-0.25	0.75	0.88	-0.57	1.08	-0.45	-0.14	-0.15	-0.94
SAC3D1	Gemcitabine	FDA approved	Ds	60750	NC1=NC(=O)N(C=C1)C2OC(CO)C(O)C2(F)F	1.16	-1.2	-1.39	-0.27	-0.69	0.22	0.22	0.66	0.53	0.6	0.37	-0.89	-1.06	1	-0.9	-0.63	-1.24	-0.7	0.96	1.28	-0.1	0.54	-0.24	0.31	0.44	-0.57	1.38	-1.1	-1.33	-0.12	-0.2	0.42	0.11	-0.04	0.98	-0.91	0.93	-0.33	-0.55	1.22	-0.58	1.15	-0.47	-0.51
SAC3D1	Triethylenemelamine	FDA approved	A7|AlkAg	5799	C1CN1c2nc(nc(n2)N3CC3)N4CC4	0.86	-1	-1.11	-0.75	0.16	0.56	0.74	0.65	-0.17	-0.04	0.33	-0.75	-0.45	-0.36	-0.69	-0.74	-0.85	-0.51	1.63	1.81	-0.53	2.08	-0.72	2.1	0.52	-0.6	0.14	-0.95	-0.81	-0.09	-0.54	0.93	-0.63	-0.63	0.2	-1.11	0.88	-0.51	-0.28	0.62	-1.04	2.29	0.1	-0.79
768068	Cobimetinib (isomer 1)	FDA approved	PK:MAP2K,MAP2K1	-	OC1(CN(C1)C(=O)c2ccc(F)c(F)c2Nc3ccc(I)cc3F)[C@@H]4CCCCN4	-1.1	0.93	-1.02	-1.16	-1.24	-1.01	-1.44	-0.85	-0.64	-0.79	-0.16	1.31	1.15	0.87	-0.49	1.31	0.78	1	-1.28	1.09	0.12	-0.99	-0.46	-0.6	0.88	1.31	1.31	1.21	1.31	0.88	1.31	1.31	1.31	na	0.09	na	0.04	1.24	-0.67	0.72	0.78	-0.81	-0.98	0.69
SAC3D1	Selumetinib	FDA approved	PK:STK,YK,MAP2K,MAP2K1,MAP2K2	10127622	Cn1cnc2c(F)c(Nc3ccc(Br)cc3Cl)c(cc12)C(=O)NOCCO	-1.04	0.19	-0.67	-0.67	-0.98	-0.88	-0.92	-0.58	-0.76	-0.88	-0.66	1.69	1.62	0.35	-0.77	1.48	0.43	1.53	-1.03	1.81	-0.39	-0.89	-0.65	-0.18	0.25	1.8	1.67	1.73	1.48	0.41	1.62	1.55	1.45	na	-0.34	-0.02	0.81	0.84	-0.56	0.38	0.02	-0.67	-0.89	0.28
SAC3D1	Uracil mustard	FDA approved	A7|AlkAg	6194	ClCCN(CCCl)C1=CNC(=O)NC1=O	0.52	-0.83	-0.95	-0.2	0.66	0.6	0.48	0.68	-0.38	0	0.47	-0.8	-0.84	-0.52	-0.52	-0.8	-1.02	-0.24	1.99	2.21	-0.4	2.19	-0.41	2.16	0.51	-0.17	0.23	-1.06	-0.82	-0.38	-0.55	1.08	-0.63	-0.6	0.09	-0.99	0.45	0.08	-0.44	0.46	-1.2	1.63	0.48	-0.9
SAC3D1	Fludarabine	FDA approved	Ds|AM|Dr|STAT1	-	Nc1nc(F)nc2c1ncn2C3OC(CO)C(O)C3O	0.18	-0.89	-0.89	-0.55	-0.45	-0.41	-0.89	-0.89	0.64	-0.89	-0.61	0.11	1.53	0.42	-0.44	-0.89	-0.85	-0.48	2.64	1.86	-0.63	0.39	-0.89	-0.57	0.45	0.11	1.33	-0.89	-0.89	-0.12	-0.89	-0.81	0.56	na	-0.06	-0.89	0.67	0.66	-0.89	1.14	-0.89	-0.22	0.42	-0.66
SAC3D1	Chlorambucil	FDA approved	A7|AlkAg	-	OC(=O)CCCc1ccc(cc1)N(CCCl)CCCl	0.69	-0.71	-0.97	-0.4	0.31	0.47	0.31	0.87	-0.48	-0.05	0.31	-0.71	-0.62	-0.58	-0.43	-0.79	-0.87	-0.4	2.11	1.87	-0.63	2.26	-0.18	2.25	0.34	-0.24	-0.07	-0.98	-0.6	-0.41	-0.56	0.89	-0.55	-0.5	-0.1	-1.05	0.4	-0.28	-0.46	0.68	-1.18	1.33	0.76	-0.76
SAC3D1	Hydroxyurea	FDA approved	AM|Dr	-	NC(=O)NO	0.59	0.02	-0.57	-0.46	-0.24	0.24	0.54	0.56	-0.86	-0.16	0.12	-0.85	-0.12	-0.34	-0.31	0.05	-0.26	-0.52	2.55	3.3	-0.3	0.99	1.04	1.32	-0.12	-0.51	0.27	-0.97	-1.01	0.27	-0.92	0.75	-0.71	-0.7	0.27	-0.99	-0.25	-0.33	-0.13	-0.16	-1.06	0.47	-0.03	-0.65
SAC3D1	CAMPTOTHECIN	FDA approved	TOP1	24360	CC[C@@]1(O)C(=O)OCC2=C1C=C3N(Cc4cc5ccccc5nc34)C2=O	0.86	-1.92	-1.84	-0.61	0.42	0.97	0.96	0.76	0.77	0.12	0.98	-1.68	-1.14	0.54	-1.22	-0.24	-1.2	0.26	0.95	0.77	-0.44	1	0.07	1.24	0.28	-1.18	0.61	-1.87	-1.29	0.26	-0.2	1.02	-0.26	-0.75	0.68	-0.65	0.9	-0.03	0.46	0.48	-0.9	0.61	0.41	-1.37
CCNB2	Hydroxyurea	FDA approved	AM|Dr	-	NC(=O)NO	0.59	0.02	-0.57	-0.46	-0.24	0.24	0.54	0.56	-0.86	-0.16	0.12	-0.85	-0.12	-0.34	-0.31	0.05	-0.26	-0.52	2.55	3.3	-0.3	0.99	1.04	1.32	-0.12	-0.51	0.27	-0.97	-1.01	0.27	-0.92	0.75	-0.71	-0.7	0.27	-0.99	-0.25	-0.33	-0.13	-0.16	-1.06	0.47	-0.03	-0.65
CCNB2	Vorinostat	FDA approved	HDAC	-	ONC(=O)CCCCCCC(=O)Nc1ccccc1	-0.46	-1.06	-0.82	-0.78	0.87	-0.75	-0.23	-0.84	-1.17	0.27	-0.33	0.07	-0.68	1.06	-1.16	0.45	-0.61	0.46	1.15	0.68	0.94	1.17	1.67	1.23	0.04	2.41	-0.62	0.02	-0.5	0.48	0.34	0.73	0.49	na	-0.65	-0.72	-0.29	-1.52	-1.5	-0.21	0.61	0.15	0.78	0.33
CCNB2	Nelarabine	FDA approved	Ds	3011155	COc1nc(N)nc2c1ncn2[C@@H]3O[C@H](CO)[C@@H](O)[C@@H]3O	-0.18	-0.18	-0.18	-0.19	-0.18	-0.18	-0.18	-0.18	-0.18	-0.18	-0.18	-0.18	-0.18	-0.18	-0.18	-0.18	-0.18	-0.18	5.98	-0.18	-0.18	3.84	-0.18	-0.18	-0.18	-0.17	-0.18	-0.18	-0.18	-0.18	-0.18	-0.18	-0.18	na	-0.18	-0.18	-0.18	-0.18	-0.18	-0.18	-0.17	-0.18	-0.18	-0.17
CCNB2	Ribavirin	FDA approved	-	-	NC(=O)c1ncn(n1)C2OC(CO)C(O)C2O	1.25	-0.58	-0.58	-0.58	0.71	-0.58	-0.58	-0.58	-0.58	-0.58	-0.58	0.5	-0.58	0.86	1.16	2.96	-0.58	2.1	4.96	-0.58	0.61	0.58	-0.19	-0.58	0.55	-0.58	-0.58	-0.58	-0.58	-0.58	-0.58	-0.58	-0.58	na	0.29	0.06	-0.58	-0.58	-0.58	-0.58	0.35	0.23	-0.58	-0.58
NUSAP1	Ribavirin	FDA approved	-	-	NC(=O)c1ncn(n1)C2OC(CO)C(O)C2O	1.25	-0.58	-0.58	-0.58	0.71	-0.58	-0.58	-0.58	-0.58	-0.58	-0.58	0.5	-0.58	0.86	1.16	2.96	-0.58	2.1	4.96	-0.58	0.61	0.58	-0.19	-0.58	0.55	-0.58	-0.58	-0.58	-0.58	-0.58	-0.58	-0.58	-0.58	na	0.29	0.06	-0.58	-0.58	-0.58	-0.58	0.35	0.23	-0.58	-0.58
TTK	Methylprednisolone	FDA approved	NonCan:Anti-inflammatory	6741	C[C@H]1C[C@H]2[C@@H]3CC[C@](O)(C(=O)CO)[C@@]3(C)C[C@H](O)[C@@H]2[C@@]4(C)C=CC(=O)C=C14	na	na	na	na	na	-0.16	-0.16	-0.16	-0.16	-0.16	-0.16	-0.16	-0.16	-0.16	-0.16	-0.16	-0.16	-0.16	6.68	-0.16	-0.16	-0.16	-0.16	-0.16	-0.16	-0.16	-0.16	-0.16	-0.16	-0.16	-0.16	-0.16	na	na	-0.16	na	-0.16	-0.16	-0.16	-0.16	na	-0.16	-0.16	-0.16
[truncated: 18 more columns]
