# Supplementary material for: Conduction and validation of a novel mitotic spindle assembly related signature in hepatocellular carcinoma: prognostic prediction, tumor immune microenvironment and drug susceptibility
Source: Front Genet. 2024 Jul 19;15:1412303. doi: 10.3389/fgene.2024.1412303 (PMC11294156; doi:10.3389/fgene.2024.1412303)
Supplement: Supplementary file 2 [file DataSheet2.ZIP]

Archive with 24 entries (24 files):
- wb/AKT-HCCLM3-ú¿1ú⌐.tif
- wb/AKT-HCCLM3-ú¿2ú⌐.tif
- wb/AKT-HCCLM3-ú¿3ú⌐.tif
- wb/AKT-HUH7-ú¿1ú⌐.tif
- wb/AKT-HUH7-ú¿2ú⌐.tif
- wb/AKT-HUH7-ú¿3ú⌐.tif
- wb/GAPDH-HCCLM3-(1).tif
- wb/GAPDH-HCCLM3-(2).tif
- wb/GAPDH-HCCLM3-(3).tif
- wb/GAPDH-HUH7-(1).tif
- wb/GAPDH-HUH7-(2).tif
- wb/GAPDH-HUH7-(3).tif
- wb/p-AKT-HCCLM3-3 times.tif
- wb/p-AKT-HUH7-3 times.tif
- wb/PI3K-HCCLM3-(1).tif.tif
- wb/PI3K-HCCLM3-(2).tif
- wb/PI3K-HCCLM3-(3).tif.tif
- wb/PI3K-HUH7-(1).tif
- wb/PI3K-HUH7-(2).tif
- wb/PI3K-HUH7-(3).tif
- wb/p-PI3K-HCCLM3-ú¿1ú⌐.tif
- wb/p-PI3K-HCCLM3-ú¿2ú⌐.tif
- wb/p-PI3K-HCCLM3-ú¿3ú⌐.tif
- wb/p-PI3K-HUH7-3 times.tif
